# Supplementary material for: Effects of Moderate Enzymatic Hydrolysis on Structure and Functional Properties of Pea Protein
Source: Foods. 2022 Aug 7;11(15):2368. doi: 10.3390/foods11152368 (PMC9368430; doi:10.3390/foods11152368)
Supplement: Supplementary file 1 [file foods-11-02368-s001.zip]

Archive with 1 entries (1 files):
- foods-1819866-supplementary.pdf
